# Supplementary material for: Metabolic Syndrome Prevalence and Cardiovascular Risk Assessment in HIV-Positive Men with and without Antiretroviral Therapy
Source: Medicina (Kaunas). 2021 Jun 5;57(6):578. doi: 10.3390/medicina57060578 (PMC8230309; doi:10.3390/medicina57060578)
Supplement: Supplementary file 1 [file medicina-57-00578-s001.zip]

Archive with 1 entries (1 files):
- medicina-1211107-supplementary.pdf
